# Supplementary material for: Impact of Quitting Smoking at Diagnosis on Overall Survival in Lung Cancer Patients: A Comprehensive Meta-Analysis
Source: Cancers (Basel). 2025 Nov 11;17(22):3623. doi: 10.3390/cancers17223623 (PMC12651382; doi:10.3390/cancers17223623)
Supplement: Supplementary file 1 [file cancers-17-03623-s001.zip]

Archive with 1 entries (1 files):
- cancers-3962548-supplementary.pdf
